# Supplementary material for: NSD3::NUTM1 Fusion Sarcoma Mimicking Malignant Peripheral Nerve Sheath Tumor with Prolonged Survival
Source: Biomedicines. 2024 Aug 1;12(8):1709. doi: 10.3390/biomedicines12081709 (PMC11351216; doi:10.3390/biomedicines12081709)
Supplement: Supplementary file 1 [file biomedicines-12-01709-s001.zip]

Archive with 1 entries (1 files):
- biomedicines-3051281-supplementary.pdf
